# Supplementary material for: A Systematic Review of the Current Status and Quality of Radiomics for Glioma Differential Diagnosis
Source: Cancers (Basel). 2022 May 31;14(11):2731. doi: 10.3390/cancers14112731 (PMC9179305; doi:10.3390/cancers14112731)
Supplement: Supplementary file 1 [file cancers-14-02731-s001.zip]

Archive with 1 entries (1 files):
- cancers-1725365-supplementary.pdf
